# Supplementary material for: Lactate and pH as Independent Biomarkers for Prognosticating Meaningful Post-out-of-Hospital Cardiac Arrest Outcomes: A Systematic Review and Meta-Analysis
Source: J Clin Med. 2025 Mar 25;14(7):2244. doi: 10.3390/jcm14072244 (PMC11989467; doi:10.3390/jcm14072244)
Supplement: Supplementary file 1 [file jcm-14-02244-s001.zip]

Archive with 1 entries (1 files):
- jcm-3543340-supplementary.pdf
